# Supplementary material for: Undetectable mannose binding lectin is associated with HRCT proven bronchiectasis in rheumatoid arthritis (RA)
Source: PLoS One. 2019 Apr 10;14(4):e0215051. doi: 10.1371/journal.pone.0215051 (PMC6457565; doi:10.1371/journal.pone.0215051)
Supplement: S1 File — Anonymized RA+Br and uRA data 20190318. (XLSX) [file pone.0215051.s001.xlsx]

## Sheet: RA+Br
Rheumatoid Arthritis plus Bronchiectasis																	Yes=1
First Name	Surname	Hosp UMRN	Age	Deceased	Surv in yrs from 01012005	Yrs to death from dis onset	Yrs surv since RA onset	Gender M = 1	Life status alive =1	RA Duration	Pred ever Y = 1	RF ( 1 = pos)	HRCT Confirmed	MBL concn	Survival in yrs from time of Dx (alive now)	Number of lobes affected	Br confirmed
Anonymised	Anonymised	Anonymised	73	Deceased	7	20	20	0	0	20	1	1	HRCT	56		2	1
Anonymised	Anonymised	Anonymised	80	Deceased	11	35	35	0	0	35	1	1	HRCT	97		1	1
Anonymised	Anonymised	Anonymised	89	Deceased	7	7	7	0	0	7	1	0	HRCT	2826		3	1
Anonymised	Anonymised	Anonymised	64		10		10	0	1	10	0	1	HRCT	2821	10	5	1
Anonymised	Anonymised	Anonymised	67		11		11	1	1	11	0	1	HRCT	56	11		1
Anonymised	Anonymised	Anonymised	76	Deceased	11	51	51	0	0	51	1	1	HRCT	56		5	1
Anonymised	Anonymised	Anonymised	81	Deceased	8	28	28	0	0	28	1	1	HRCT	56		2	1
Anonymised	Anonymised	Anonymised	64		6		6	0	1	6	0	1	HRCT	2382	6	1	1
Anonymised	Anonymised	Anonymised	72		10		10	1	1	10			HRCT	972	10	2	1
Anonymised	Anonymised	Anonymised	73	Deceased	5	35	35	0	0	35	1	1	HRCT	1464		5	1
Anonymised	Anonymised	Anonymised	76		13		15	0	1	15	0	1	Clinic Letter confirms Br in HRCT	448	15	2	1
Anonymised	Anonymised	Anonymised	77		12		12	1	1	12	0	1	HRCT	3000	12	4	1
Anonymised	Anonymised	Anonymised	70		2		2	0	1	2	1	1	HRCT	3000	2	2	1
Anonymised	Anonymised	Anonymised	67		13		40	0	1	40	1	1	HRCT	56	40	2	1
Anonymised	Anonymised	Anonymised	71		10		10	0	1	10	1	1	HRCT	56	10	2	1
Anonymised	Anonymised	Anonymised	71		3		3	0	1	3	0	1	HRCT	3000	3	2	1
				6 of 16 DEC

## Sheet: uRA
		uncomplicated RA ( no Br) n=124
First Name	Surname	Hospital Unit Number	Age	Deceased	Surv in yrs from 01012005	Yrs to death from dis onset	Gender	Gender M = 1	Life status alive =1	RA Duration	Pred ever Y = 1	RF ( 1 = pos)	MBL concn	Survival in yrs from time of Dx (alive now)
Anonymised	Anonymised	Anonymised	82		12		Female	0	1	3	1	0	418	3
Anonymised	Anonymised	Anonymised	69		12		Female	0	1	14	0	1	56	14
Anonymised	Anonymised	Anonymised	79		12		Female	0	1	20	0	0	2836	20
Anonymised	Anonymised	Anonymised	62		12		Male	1	1	25	1	1	3600	25
Anonymised	Anonymised	Anonymised	45		12		Female	0	1	9	1	1	618	9
Anonymised	Anonymised	Anonymised	79		12		Female	0	1	10	1		56	10
Anonymised	Anonymised	Anonymised	77	Deceased	9	14	Female	0	0	14	0	1	3530
Anonymised	Anonymised	Anonymised	82	Deceased	7	9	Female	0	0	9	0	0	715
Anonymised	Anonymised	Anonymised	54		12		Male	1	1	20	1	1	1949	20
Anonymised	Anonymised	Anonymised	45		12		Male	1	1	9	0	0	3000	9
Anonymised	Anonymised	Anonymised	65		12		Female	0	1	35	1	1	2716	35
Anonymised	Anonymised	Anonymised	80	Deceased	12	12	Male	1	0	12	0	1	577
Anonymised	Anonymised	Anonymised	58		12		Female	0	1	7	1	0	2165	7
Anonymised	Anonymised	Anonymised	47		12		Female	0	1	27	1	0	785	27
Anonymised	Anonymised	Anonymised	73		12		Male	1	1	33	1	1	65	33
Anonymised	Anonymised	Anonymised	70		12		Female	0	1	15	1	1	2917	15
Anonymised	Anonymised	Anonymised	68		12		Female	0	1	23	0	1	514	23
Anonymised	Anonymised	Anonymised	68		12		Male	1	1	10	0		3184	10
Anonymised	Anonymised	Anonymised	66	Deceased	8	8	Female	0	0	8	1	1	1290
Anonymised	Anonymised	Anonymised	67		12		Female	0	1	11	1	1	3000	11
Anonymised	Anonymised	Anonymised	48		12		Female	0	1	12	1	1	112	12
Anonymised	Anonymised	Anonymised	58		12		Male	1	1	5	1	1	3000	5
Anonymised	Anonymised	Anonymised	78		12		Female	0	1	3	0		1398	3
Anonymised	Anonymised	Anonymised	80	Deceased	5	15	Male	1	0	15	0	1	199
Anonymised	Anonymised	Anonymised	70	Deceased	11	31	Female	0	0	31	1	1	179
Anonymised	Anonymised	Anonymised	68		12		Male	1	1	6	0	0	2093	6
Anonymised	Anonymised	Anonymised	54		12		Female	0	1	10	0	1	56	10
Anonymised	Anonymised	Anonymised	61		12		Female	0	1	3	0	1	1288	3
Anonymised	Anonymised	Anonymised	84		12		Female	0	1	52	1	1	999	52
Anonymised	Anonymised	Anonymised	82	Deceased	4	6	Female	0	0	6	1	1	56
Anonymised	Anonymised	Anonymised	80		12		Female	0	1	9	0	0	56	9
Anonymised	Anonymised	Anonymised	80		12		Female	0	1	46	1	1	1898	46
Anonymised	Anonymised	Anonymised	85		12		Female	0	1	7	1		520	7
Anonymised	Anonymised	Anonymised	79		12		Male	1	1	4	1	0	660	4
Anonymised	Anonymised	Anonymised	60		12		Male	1	1	10	1	0	3000	10
Anonymised	Anonymised	Anonymised	78	Deceased	5	25	Male	1	0	25	1	0	579
Anonymised	Anonymised	Anonymised	68		12		Male	1	1	22	1	1	1511	22
Anonymised	Anonymised	Anonymised	56		12		Male	0	1	16	0	1	1220	16
Anonymised	Anonymised	Anonymised	62		12		Female	0	1	15	1	1	168	15
Anonymised	Anonymised	Anonymised	67		12		Male	1	1	28	0	1	2651	28
Anonymised	Anonymised	Anonymised	62		12		Male	1	1	10	1	1	1596	10
Anonymised	Anonymised	Anonymised	79		12		Male	1	1	7	1	1	319	7
Anonymised	Anonymised	Anonymised	62		12		Male	1	1	15	0	1	78	15
Anonymised	Anonymised	Anonymised	58	Deceased	12	22	Female	0	0	22	0	1	2017
Anonymised	Anonymised	Anonymised	67		12		Female	0	1	5	1	0	3508	5
Anonymised	Anonymised	Anonymised	51		12		Female	0	1	10	1	1	2285	10
Anonymised	Anonymised	Anonymised	79		12		Female	0	1	12	1	0	3000	12
Anonymised	Anonymised	Anonymised	62		12		Female	0	1	4	1	1	2024	4
Anonymised	Anonymised	Anonymised	93		12		Female	0	1	15	1	1	212	15
Anonymised	Anonymised	Anonymised	85		12		Female	0	1	6	1	1	1434	6
Anonymised	Anonymised	Anonymised	60		12		Female	0	1	12	1	1	373	12
Anonymised	Anonymised	Anonymised	68		12		Female	0	1	8	1	0	56	8
Anonymised	Anonymised	Anonymised	80		12		Female	0	1	6	1	1	2707	6
Anonymised	Anonymised	Anonymised	68		12		Male	1	1	5	1	1	1683	5
Anonymised	Anonymised	Anonymised	63		12		Female	0	1	18	1	0	1080	18
Anonymised	Anonymised	Anonymised	55		12		Female	0	1	13	1	0	2083	13
Anonymised	Anonymised	Anonymised	63		12		Female	0	1	9	1	1	231	9
Anonymised	Anonymised	Anonymised	54		12		Male	1	1	5	1	1	2848	5
Anonymised	Anonymised	Anonymised	72	Deceased	12	20	Male	1	0	20	1	1	2590
Anonymised	Anonymised	Anonymised	71		12		Male	1	1	3	1	1	3000	3
Anonymised	Anonymised	Anonymised	74	Deceased	8	10	Female	0	0	10	1	1	765
Anonymised	Anonymised	Anonymised	80		9		Female	0	1	10	1		604	10
Anonymised	Anonymised	Anonymised	66		12		Female	0	1	23	1	1	56	23
Anonymised	Anonymised	Anonymised	30		12		Female	0	1	6	1	1	263	6
Anonymised	Anonymised	Anonymised	82		12		Male	1	1	4	1	0	1721	4
Anonymised	Anonymised	Anonymised	58		12		Female	0	1	15	1		502	15
Anonymised	Anonymised	Anonymised	56	Deceased	7	20	Female	0	0	20	1	1	56
Anonymised	Anonymised	Anonymised	64		12		Female	0	1	10	1	1	1843	10
Anonymised	Anonymised	Anonymised	52		12		Female	0	1	12	1	0	1579	12
Anonymised	Anonymised	Anonymised	67		12		Female	0	1	5	1	1	2136	5
Anonymised	Anonymised	Anonymised	85		12		Female	0	1	15	1	1	1472	15
Anonymised	Anonymised	Anonymised	79		12		Female	0	1	29	1		3600	29
Anonymised	Anonymised	Anonymised	63		12		Female	0	1	5	1	1	644	5
Anonymised	Anonymised	Anonymised	92	Deceased	12	50	Female	0	0	50	1	0	1966
Anonymised	Anonymised	Anonymised	52		12		Female	0	1	9	1	1	3000	9
Anonymised	Anonymised	Anonymised	72		12		Female	0	1	25	0	1	2501	25
Anonymised	Anonymised	Anonymised	72		12		Female	0	1	11	1	0	464	11
Anonymised	Anonymised	Anonymised	67	Deceased	10	10	Female	0	0	10	0	1	3061
Anonymised	Anonymised	Anonymised	77		12		Female	0	1	16	1	1	103	16
Anonymised	Anonymised	Anonymised	51		12		Female	0	1	8	0	0	399	8
Anonymised	Anonymised	Anonymised	57	Deceased	8	8	Male	1	0	8	1	1	2577
Anonymised	Anonymised	Anonymised	46		12		Female	0	1	13	0	1	332	13
Anonymised	Anonymised	Anonymised	72		12		Female	0	1	9	0	0	3000	9
Anonymised	Anonymised	Anonymised	65		12		Female	0	1	10	1	0	2664	10
Anonymised	Anonymised	Anonymised	67		12		Female	0	1	25	1	1	3600	25
Anonymised	Anonymised	Anonymised	41		12		Female	0	1	10		1	2408	10
Anonymised	Anonymised	Anonymised	80		12		Male	1	1	10	0	1	3000	10
Anonymised	Anonymised	Anonymised	75		12		Female	0	1	26	1	1	1722	26
Anonymised	Anonymised	Anonymised	72	Deceased	10	10	Female	0	0	10	1	0	3000
Anonymised	Anonymised	Anonymised	78	Deceased	13	38	Male	1	0	38	0	1	3507
Anonymised	Anonymised	Anonymised	52		12		Male	1	1	8	1	1	580	8
Anonymised	Anonymised	Anonymised	90		12		Female	0	1	37	1	1	119	37
Anonymised	Anonymised	Anonymised	71		12		Female	0	1	27	1	1	1750	27
Anonymised	Anonymised	Anonymised	47		12		Female	0	1	10	1	1	569	10
Anonymised	Anonymised	Anonymised	82		12		Female	0	1	15	0	1	1677	15
Anonymised	Anonymised	Anonymised	56		12		Male	1	1	6	0	1	3000	6
Anonymised	Anonymised	Anonymised	62		12		Male	1	1	10	11	1	808	10
Anonymised	Anonymised	Anonymised	52		12		Male	1	1	7	0	1	173	7
Anonymised	Anonymised	Anonymised	74		12		Male	1	1	20	1	1	56	20
Anonymised	Anonymised	Anonymised	72	Deceased	8	13	Male	1	0	13	1	1	3000
Anonymised	Anonymised	Anonymised	55		12		Female	0	1	12	0	0	2255	12
Anonymised	Anonymised	Anonymised	75		12		Female	0	1	8	1	1	175	8
Anonymised	Anonymised	Anonymised	49		12		Female	0	1	13	1	1	2318	13
Anonymised	Anonymised	Anonymised	86	Deceased	3	25	Male	1	0	25	0	1	1944
Anonymised	Anonymised	Anonymised	60	Deceased	12	23	Female	0	0	23	0	1	56	23
Anonymised	Anonymised	Anonymised	57		12		Female	0	1	13	1		961	13
Anonymised	Anonymised	Anonymised	58		12		Female	0	1	10	1	1	529	10
Anonymised	Anonymised	Anonymised	70		12		Female	0	1	24	0	1	1598	24
Anonymised	Anonymised	Anonymised	63		12		Male	1	1	5	1	0	1504	5
Anonymised	Anonymised	Anonymised	91		12		Female	0	1	8	0	1	689	8
Anonymised	Anonymised	Anonymised	71	Deceased	7	15	Male	1	0	15	1	1	3249
Anonymised	Anonymised	Anonymised	21		12		Female	0	1	4	0	1	3000	4
Anonymised	Anonymised	Anonymised	79		12		Female	0	1	35	1	1	2576	35
Anonymised	Anonymised	Anonymised	86	Deceased	8	13	Female	0	0	13	15	0	56
Anonymised	Anonymised	Anonymised	75		12		Female	0	1	5	1	1	168	5
Anonymised	Anonymised	Anonymised	58		12		Female	0	1	13	1	1	638	13
Anonymised	Anonymised	Anonymised	60		12		Male	1	1	13	1	0	645	13
Anonymised	Anonymised	Anonymised	56		12		Male	1	1	5	1	0	292	5
Anonymised	Anonymised	Anonymised	83		12		Female	0	1	49	0	1	1049	49
Anonymised	Anonymised	Anonymised	43		12		Female	0	1	10	1	1	1149	10
Anonymised	Anonymised	Anonymised	83		12		Female	0	1	12	0	0	477	12
Anonymised	Anonymised	Anonymised	70		12		Female	0	1	10	1	1	3000	10
Anonymised	Anonymised	Anonymised	65		12		Male	1	1	22	1	1	2771	22
Anonymised	Anonymised	Anonymised	74		12		Male	1	1	12	1	1	2275	12
				22 of 124 deceased (19%)
